# Supplementary material for: Commercial Potential of the Cyanobacterium Arthrospira maxima: Physiological and Biochemical Traits and the Purification of Phycocyanin
Source: Biology (Basel). 2022 Apr 20;11(5):628. doi: 10.3390/biology11050628 (PMC9138259; doi:10.3390/biology11050628)
Supplement: Supplementary file 1 [file biology-11-00628-s001.zip]

Archive with 1 entries (1 files):
- biology-1669309-supplementary.pdf
